# Supplementary material for: Assessing the Impact of Antimicrobial Resistance Awareness Interventions Among Schoolchildren in Bangladesh
Source: Antibiotics (Basel). 2025 Sep 29;14(10):979. doi: 10.3390/antibiotics14100979 (PMC12561141; doi:10.3390/antibiotics14100979)
Supplement: Supplementary file 1 [file antibiotics-14-00979-s001.zip]

Archive with 6 entries (6 files):
- File S1.pdf
- __MACOSX/._File S1.pdf
- File S2.pdf
- __MACOSX/._File S2.pdf
- File S3.pdf
- __MACOSX/._File S3.pdf
